# Supplementary material for: Bis(piperidin-1-yl)methanone
Source: Acta Crystallogr Sect E Struct Rep Online. 2011 Jan 15;67(Pt 2):o397. doi: 10.1107/S1600536811001334 (PMC3051571; doi:10.1107/S1600536811001334)
Supplement: Supplementary file 1 [file e-67-0o397-sup1.cif]

##############################################################################
###                                                                        ###
###        Electronic paper (Acta Crystallographica Section E)             ###
###                                                                        ###
##############################################################################
#                                                                            #
# This CIF contains the data in a paper accepted for publication in Acta     #
# Crystallographica Section E. It conforms to the requirements of Notes      #
# for Authors for Section E, and has been peer reviewed under the auspices   #
# of the IUCr Commission on Journals.                                        #
#                                                                            #
# Full details of the Crystallographic Information File format               #
# are given in the paper "The Crystallographic Information File (CIF):       #
# a New Standard Archive File for Crystallography" by S. R. Hall, F. H.      #
# Allen and I. D. Brown [Acta Cryst. (1991), A47, 655-685].                  #
#                                                                            #
# The current version of the core CIF dictionary is obtainable from          #
# ftp://ftp.iucr.org/pub/cif_core.dic. The current version number is 2.4.    #
#                                                                            #
# Software is freely available for graphical display of the structure(s) in  #
# this CIF.  For information consult the CIF home page http://www.iucr.org/  #
# cif/home.html                                                              #
#                                                                            #
# This file may be used for bona fide research purposes within the           #
# scientific community so long as proper attribution is given to the journal # 
# article from which it was obtained.                                        #
#                                                                            #
##############################################################################
                                             
data_I
_audit_creation_method     SHELXL-97
_chemical_name_systematic
;
Bis(piperidin-1-yl)methanone
;
_chemical_name_common     ?
_chemical_formula_moiety     'C11 H20 N2 O'
_chemical_formula_sum     'C11 H20 N2 O'
_chemical_formula_iupac     'C11 H20 N2 O'
_chemical_formula_weight     196.29
_chemical_melting_point     ?
_symmetry_cell_setting     monoclinic
_symmetry_space_group_name_H-M     'P 21'
_symmetry_space_group_name_Hall     'P 2yb'
loop_
    _symmetry_equiv_pos_as_xyz
    'x, y, z'
    '-x, y+1/2, -z'
_cell_length_a     6.2193(2)
_cell_length_b     8.8411(4)
_cell_length_c     9.9699(4)
_cell_angle_alpha     90.00
_cell_angle_beta     90.7910(10)
_cell_angle_gamma     90.00
_cell_volume     548.15(4)
_cell_formula_units_Z     2
_cell_measurement_reflns_used     8651
_cell_measurement_theta_min     3.08
_cell_measurement_theta_max     28.20
_cell_measurement_temperature     200(2)
_exptl_crystal_description     'platelet'
_exptl_crystal_colour     'colourless'
_exptl_crystal_size_max     0.561
_exptl_crystal_size_mid     0.478
_exptl_crystal_size_min     0.346
_exptl_crystal_density_diffrn     1.189
_exptl_crystal_density_meas     ?
_exptl_crystal_density_method     'not measured'
_exptl_crystal_F_000     216
_exptl_absorpt_coefficient_mu     0.077
_exptl_absorpt_correction_type     none
_exptl_absorpt_process_details     ?
_exptl_absorpt_correction_T_min     ?
_exptl_absorpt_correction_T_max     ?
_exptl_special_details
;
;
_diffrn_ambient_temperature     200(2)
_diffrn_radiation_type     MoK\a
_diffrn_radiation_wavelength     0.71073
_diffrn_radiation_source     'fine-focus sealed tube'
_diffrn_radiation_monochromator     graphite
_diffrn_measurement_device_type     'Bruker APEXII CCD'
_diffrn_measurement_device     ?
_diffrn_measurement_method     '\f and \w'
_diffrn_reflns_number     9446
_diffrn_reflns_av_R_equivalents     0.0762
_diffrn_reflns_av_sigmaI/netI     0.0277
_diffrn_reflns_theta_min     3.84
_diffrn_reflns_theta_max     28.29
_diffrn_reflns_theta_full     28.29
_diffrn_measured_fraction_theta_max     0.990
_diffrn_measured_fraction_theta_full     0.990
_diffrn_reflns_limit_h_min     -8
_diffrn_reflns_limit_h_max     8
_diffrn_reflns_limit_k_min     -11
_diffrn_reflns_limit_k_max     11
_diffrn_reflns_limit_l_min     -13
_diffrn_reflns_limit_l_max     13
_refine_special_details
;
Due to the absence of a strong anomalous scatterer, the Flack parameter is
meaningless. Thus, Friedel opposites (1259 pairs) have been merged and the
item was removed from the CIF.
;
_reflns_number_total     1440
_reflns_number_gt     1415
_reflns_threshold_expression     I>2\s(I)
_refine_ls_structure_factor_coef     Fsqd
_refine_ls_matrix_type     full
_refine_ls_R_factor_all     0.0303
_refine_ls_R_factor_gt     0.0297
_refine_ls_wR_factor_gt     0.0804
_refine_ls_wR_factor_ref     0.0810
_refine_ls_goodness_of_fit_ref     1.082
_refine_ls_restrained_S_all     1.082
_refine_ls_number_reflns     1440
_refine_ls_number_parameters     127
_refine_ls_number_restraints     1
_refine_ls_hydrogen_treatment     constr
_refine_ls_weighting_scheme     calc
_refine_ls_weighting_details
         'calc w=1/[\s^2^(Fo^2^)+(0.0480P)^2^+0.0376P] where P=(Fo^2^+2Fc^2^)/3'
_atom_sites_solution_hydrogens     geom
_atom_sites_solution_primary     direct
_atom_sites_solution_secondary     difmap
_refine_ls_shift/su_max     0.000
_refine_ls_shift/su_mean     0.000
_refine_diff_density_max     0.225
_refine_diff_density_min     -0.145
_refine_ls_extinction_method     none
_refine_ls_extinction_coef     ?
loop_
    _atom_type_symbol
    _atom_type_description
    _atom_type_scat_dispersion_real
    _atom_type_scat_dispersion_imag
    _atom_type_scat_source
    'C' 'C' 0.0033 0.0016
                         'International Tables Vol C Tables 4.2.6.8 and 6.1.1.4'
    'H' 'H' 0.0000 0.0000
                         'International Tables Vol C Tables 4.2.6.8 and 6.1.1.4'
    'N' 'N' 0.0061 0.0033
                         'International Tables Vol C Tables 4.2.6.8 and 6.1.1.4'
    'O' 'O' 0.0106 0.0060
                         'International Tables Vol C Tables 4.2.6.8 and 6.1.1.4'
_computing_data_collection     'APEX2 (Bruker, 2010)'
_computing_cell_refinement     'SAINT (Bruker, 2010)'
_computing_data_reduction     'SAINT (Bruker, 2010)'
_computing_structure_solution     'SHELXS97 (Sheldrick, 2008)'
_computing_structure_refinement     'SHELXL97 (Sheldrick, 2008)'
_computing_molecular_graphics
     'ORTEPIII (Farrugia, 1997) and <i>Mercury</i> (Macrae <i>et al.</i>, 2006)'
_computing_publication_material
                            'SHELXL97 (Sheldrick, 2008) and PLATON (Spek, 2009)'
loop_
    _atom_site_type_symbol
    _atom_site_label
    _atom_site_fract_x
    _atom_site_fract_y
    _atom_site_fract_z
    _atom_site_U_iso_or_equiv
    _atom_site_adp_type
    _atom_site_calc_flag
    _atom_site_refinement_flags
    _atom_site_occupancy
    _atom_site_disorder_assembly
    _atom_site_disorder_group
    O O1 0.75245(16) 0.25290(12) 0.64263(10) 0.0360(2) Uani d . 1 . .
    N N11 0.67033(16) 0.00453(12) 0.67895(11) 0.0253(2) Uani d . 1 . .
    N N21 0.46865(18) 0.19864(11) 0.77644(10) 0.0267(2) Uani d . 1 . .
    C C1 0.63894(19) 0.15808(14) 0.69610(11) 0.0233(2) Uani d . 1 . .
    C C11 0.48491(19) -0.09425(14) 0.64910(13) 0.0262(2) Uani d . 1 . .
    H H11A 0.4449 -0.0855 0.5530 0.031 Uiso calc R 1 . .
    H H11B 0.3603 -0.0616 0.7026 0.031 Uiso calc R 1 . .
    C C12 0.5389(2) -0.25768(15) 0.68181(14) 0.0304(3) Uani d . 1 . .
    H H12A 0.4159 -0.3231 0.6561 0.036 Uiso calc R 1 . .
    H H12B 0.5638 -0.2683 0.7796 0.036 Uiso calc R 1 . .
    C C13 0.7384(2) -0.30892(16) 0.60767(15) 0.0320(3) Uani d . 1 . .
    H H13A 0.7067 -0.3131 0.5102 0.038 Uiso calc R 1 . .
    H H13B 0.7795 -0.4118 0.6378 0.038 Uiso calc R 1 . .
    C C14 0.9247(2) -0.19995(16) 0.63433(14) 0.0308(3) Uani d . 1 . .
    H H14A 0.9702 -0.2073 0.7297 0.037 Uiso calc R 1 . .
    H H14B 1.0484 -0.2291 0.5785 0.037 Uiso calc R 1 . .
    C C15 0.8609(2) -0.03795(15) 0.60269(13) 0.0283(3) Uani d . 1 . .
    H H15A 0.9814 0.0308 0.6260 0.034 Uiso calc R 1 . .
    H H15B 0.8298 -0.0278 0.5055 0.034 Uiso calc R 1 . .
    C C21 0.4223(2) 0.36023(14) 0.78549(13) 0.0290(3) Uani d . 1 . .
    H H21A 0.4544 0.4098 0.6990 0.035 Uiso calc R 1 . .
    H H21B 0.5147 0.4067 0.8559 0.035 Uiso calc R 1 . .
    C C22 0.1876(2) 0.38427(17) 0.81904(15) 0.0356(3) Uani d . 1 . .
    H H22A 0.0962 0.3474 0.7438 0.043 Uiso calc R 1 . .
    H H22B 0.1600 0.4938 0.8303 0.043 Uiso calc R 1 . .
    C C23 0.1276(2) 0.30111(18) 0.94720(16) 0.0373(3) Uani d . 1 . .
    H H23A -0.0295 0.3086 0.9605 0.045 Uiso calc R 1 . .
    H H23B 0.2007 0.3493 1.0250 0.045 Uiso calc R 1 . .
    C C24 0.1927(2) 0.13496(17) 0.93964(14) 0.0353(3) Uani d . 1 . .
    H H24A 0.1689 0.0862 1.0276 0.042 Uiso calc R 1 . .
    H H24B 0.1015 0.0827 0.8719 0.042 Uiso calc R 1 . .
    C C25 0.4276(2) 0.11891(16) 0.90219(12) 0.0307(3) Uani d . 1 . .
    H H25A 0.5200 0.1613 0.9746 0.037 Uiso calc R 1 . .
    H H25B 0.4637 0.0105 0.8920 0.037 Uiso calc R 1 . .
loop_
    _atom_site_aniso_label
    _atom_site_aniso_U_11
    _atom_site_aniso_U_22
    _atom_site_aniso_U_33
    _atom_site_aniso_U_12
    _atom_site_aniso_U_13
    _atom_site_aniso_U_23
    O1 0.0348(5) 0.0270(5) 0.0465(6) -0.0054(4) 0.0107(4) 0.0036(4)
    N11 0.0207(4) 0.0226(5) 0.0330(5) -0.0014(4) 0.0068(4) -0.0040(4)
    N21 0.0358(5) 0.0187(5) 0.0257(5) 0.0034(4) 0.0083(4) 0.0027(4)
    C1 0.0239(5) 0.0229(6) 0.0230(5) -0.0011(4) 0.0001(4) 0.0000(4)
    C11 0.0223(5) 0.0206(5) 0.0356(6) -0.0014(4) 0.0006(4) -0.0020(4)
    C12 0.0275(6) 0.0220(6) 0.0417(7) -0.0002(5) 0.0015(5) 0.0005(5)
    C13 0.0313(6) 0.0232(6) 0.0416(7) 0.0034(5) 0.0002(5) -0.0052(5)
    C14 0.0242(5) 0.0317(7) 0.0366(6) 0.0040(5) 0.0029(4) -0.0058(5)
    C15 0.0238(5) 0.0284(6) 0.0329(6) -0.0002(5) 0.0082(4) -0.0035(5)
    C21 0.0364(6) 0.0178(5) 0.0329(6) 0.0005(5) 0.0061(5) -0.0008(5)
    C22 0.0373(7) 0.0259(6) 0.0437(7) 0.0059(5) 0.0037(5) 0.0013(5)
    C23 0.0359(7) 0.0322(7) 0.0442(7) 0.0032(6) 0.0129(5) -0.0007(6)
    C24 0.0391(7) 0.0287(7) 0.0386(7) -0.0006(6) 0.0142(5) 0.0029(6)
    C25 0.0394(7) 0.0266(6) 0.0263(5) 0.0053(5) 0.0077(4) 0.0055(5)
_geom_special_details
;
;
loop_
    _geom_bond_atom_site_label_1
    _geom_bond_atom_site_label_2
    _geom_bond_site_symmetry_2
    _geom_bond_distance
    _geom_bond_publ_flag
    O1 C1 . 1.2229(16) ?
    N11 C1 . 1.3825(15) ?
    N11 C15 . 1.4661(15) ?
    N11 C11 . 1.4736(15) ?
    N21 C1 . 1.3839(15) ?
    N21 C21 . 1.4604(16) ?
    N21 C25 . 1.4639(15) ?
    C11 C12 . 1.5178(18) ?
    C11 H11A . 0.9900 ?
    C11 H11B . 0.9900 ?
    C12 C13 . 1.5222(18) ?
    C12 H12A . 0.9900 ?
    C12 H12B . 0.9900 ?
    C13 C14 . 1.5273(19) ?
    C13 H13A . 0.9900 ?
    C13 H13B . 0.9900 ?
    C14 C15 . 1.5182(19) ?
    C14 H14A . 0.9900 ?
    C14 H14B . 0.9900 ?
    C15 H15A . 0.9900 ?
    C15 H15B . 0.9900 ?
    C21 C22 . 1.5167(19) ?
    C21 H21A . 0.9900 ?
    C21 H21B . 0.9900 ?
    C22 C23 . 1.525(2) ?
    C22 H22A . 0.9900 ?
    C22 H22B . 0.9900 ?
    C23 C24 . 1.526(2) ?
    C23 H23A . 0.9900 ?
    C23 H23B . 0.9900 ?
    C24 C25 . 1.5193(19) ?
    C24 H24A . 0.9900 ?
    C24 H24B . 0.9900 ?
    C25 H25A . 0.9900 ?
    C25 H25B . 0.9900 ?
loop_
    _geom_angle_atom_site_label_1
    _geom_angle_atom_site_label_2
    _geom_angle_atom_site_label_3
    _geom_angle_site_symmetry_1
    _geom_angle_site_symmetry_3
    _geom_angle
    _geom_angle_publ_flag
    C1 N11 C15 . . 115.61(10) ?
    C1 N11 C11 . . 119.70(10) ?
    C15 N11 C11 . . 112.30(10) ?
    C1 N21 C21 . . 116.26(10) ?
    C1 N21 C25 . . 121.00(10) ?
    C21 N21 C25 . . 112.41(10) ?
    O1 C1 N11 . . 122.40(12) ?
    O1 C1 N21 . . 121.71(12) ?
    N11 C1 N21 . . 115.88(10) ?
    N11 C11 C12 . . 110.53(10) ?
    N11 C11 H11A . . 109.5 ?
    C12 C11 H11A . . 109.5 ?
    N11 C11 H11B . . 109.5 ?
    C12 C11 H11B . . 109.5 ?
    H11A C11 H11B . . 108.1 ?
    C11 C12 C13 . . 111.00(11) ?
    C11 C12 H12A . . 109.4 ?
    C13 C12 H12A . . 109.4 ?
    C11 C12 H12B . . 109.4 ?
    C13 C12 H12B . . 109.4 ?
    H12A C12 H12B . . 108.0 ?
    C12 C13 C14 . . 110.45(10) ?
    C12 C13 H13A . . 109.6 ?
    C14 C13 H13A . . 109.6 ?
    C12 C13 H13B . . 109.6 ?
    C14 C13 H13B . . 109.6 ?
    H13A C13 H13B . . 108.1 ?
    C15 C14 C13 . . 111.32(10) ?
    C15 C14 H14A . . 109.4 ?
    C13 C14 H14A . . 109.4 ?
    C15 C14 H14B . . 109.4 ?
    C13 C14 H14B . . 109.4 ?
    H14A C14 H14B . . 108.0 ?
    N11 C15 C14 . . 110.17(10) ?
    N11 C15 H15A . . 109.6 ?
    C14 C15 H15A . . 109.6 ?
    N11 C15 H15B . . 109.6 ?
    C14 C15 H15B . . 109.6 ?
    H15A C15 H15B . . 108.1 ?
    N21 C21 C22 . . 110.00(11) ?
    N21 C21 H21A . . 109.7 ?
    C22 C21 H21A . . 109.7 ?
    N21 C21 H21B . . 109.7 ?
    C22 C21 H21B . . 109.7 ?
    H21A C21 H21B . . 108.2 ?
    C21 C22 C23 . . 111.39(12) ?
    C21 C22 H22A . . 109.3 ?
    C23 C22 H22A . . 109.3 ?
    C21 C22 H22B . . 109.3 ?
    C23 C22 H22B . . 109.3 ?
    H22A C22 H22B . . 108.0 ?
    C22 C23 C24 . . 110.76(12) ?
    C22 C23 H23A . . 109.5 ?
    C24 C23 H23A . . 109.5 ?
    C22 C23 H23B . . 109.5 ?
    C24 C23 H23B . . 109.5 ?
    H23A C23 H23B . . 108.1 ?
    C25 C24 C23 . . 111.02(11) ?
    C25 C24 H24A . . 109.4 ?
    C23 C24 H24A . . 109.4 ?
    C25 C24 H24B . . 109.4 ?
    C23 C24 H24B . . 109.4 ?
    H24A C24 H24B . . 108.0 ?
    N21 C25 C24 . . 110.20(11) ?
    N21 C25 H25A . . 109.6 ?
    C24 C25 H25A . . 109.6 ?
    N21 C25 H25B . . 109.6 ?
    C24 C25 H25B . . 109.6 ?
    H25A C25 H25B . . 108.1 ?
loop_
    _geom_torsion_atom_site_label_1
    _geom_torsion_atom_site_label_2
    _geom_torsion_atom_site_label_3
    _geom_torsion_atom_site_label_4
    _geom_torsion_site_symmetry_1
    _geom_torsion_site_symmetry_2
    _geom_torsion_site_symmetry_3
    _geom_torsion_site_symmetry_4
    _geom_torsion
    _geom_torsion_publ_flag
    C15 N11 C1 O1 . . . . 5.50(17) ?
    C11 N11 C1 O1 . . . . -133.79(13) ?
    C15 N11 C1 N21 . . . . -175.32(10) ?
    C11 N11 C1 N21 . . . . 45.39(15) ?
    C21 N21 C1 O1 . . . . 4.47(18) ?
    C25 N21 C1 O1 . . . . -137.93(13) ?
    C21 N21 C1 N11 . . . . -174.72(11) ?
    C25 N21 C1 N11 . . . . 42.88(16) ?
    C1 N11 C11 C12 . . . . -160.27(11) ?
    C15 N11 C11 C12 . . . . 59.21(14) ?
    N11 C11 C12 C13 . . . . -55.74(14) ?
    C11 C12 C13 C14 . . . . 53.25(14) ?
    C12 C13 C14 C15 . . . . -53.49(14) ?
    C1 N11 C15 C14 . . . . 158.70(10) ?
    C11 N11 C15 C14 . . . . -59.06(13) ?
    C13 C14 C15 N11 . . . . 55.89(14) ?
    C1 N21 C21 C22 . . . . 154.25(11) ?
    C25 N21 C21 C22 . . . . -60.21(15) ?
    N21 C21 C22 C23 . . . . 55.64(16) ?
    C21 C22 C23 C24 . . . . -52.35(17) ?
    C22 C23 C24 C25 . . . . 52.16(17) ?
    C1 N21 C25 C24 . . . . -155.95(11) ?
    C21 N21 C25 C24 . . . . 60.33(15) ?
    C23 C24 C25 N21 . . . . -55.55(16) ?
loop_
    _geom_hbond_atom_site_label_D
    _geom_hbond_atom_site_label_H
    _geom_hbond_atom_site_label_A
    _geom_hbond_site_symmetry_A
    _geom_hbond_distance_DH
    _geom_hbond_distance_HA
    _geom_hbond_distance_DA
    _geom_hbond_angle_DHA
    C22 H22A O1 1_455 0.99 2.50 3.4110(17) 154
data_global
_journal_date_recd_electronic     2010-12-22
_journal_date_accepted     2011-01-10
_journal_name_full     'Acta Crystallographica, Section E'
_journal_year     2011
_journal_volume     67
_journal_issue      2
_journal_page_first     o397
_journal_page_last     o397
_journal_paper_category     QO
_journal_coeditor_code     JH2250
_publ_contact_author_name     'Dr Richard Betz'
_publ_contact_author_address
;
Department of Chemistry
Nelson Mandela Metropolitan University
Summerstrand Campus (South)
University Way
Summerstrand
PO Box 77000
Port Elizabeth
6031
South Africa
;
_publ_contact_author_email     'richard.betz@webmail.co.za'
_publ_contact_author_fax     '+27-41-504-4236'
_publ_contact_author_phone     '+27-41-504-4285'
_publ_section_title
;
Bis(piperidin-1-yl)methanone
;
loop_
    _publ_author_name
    _publ_author_address
    'Betz, Richard'
;
Nelson Mandela Metropolitan University
Summerstrand Campus
Department of Chemistry
University Way
Summerstrand
PO Box 77000
Port Elizabeth 6031
South Africa
;
    'Gerber, Thomas'
;
Nelson Mandela Metropolitan University
Summerstrand Campus
Department of Chemistry
University Way
Summerstrand
PO Box 77000
Port Elizabeth 6031
South Africa
;
    'Schalekamp, Henk'
;
Nelson Mandela Metropolitan University
Summerstrand Campus
Department of Chemistry
University Way
Summerstrand
PO Box 77000
Port Elizabeth 6031
South Africa
;
