# Supplementary material for: Bis(piperidin-1-yl)methanone
Source: Acta Crystallogr Sect E Struct Rep Online. 2011 Jan 15;67(Pt 2):o397. doi: 10.1107/S1600536811001334 (PMC3051571; doi:10.1107/S1600536811001334)
Supplement: Supplementary file 2 [file e-67-0o397-Isup2.hkl]

# 
# h,k,l, Fc-squared, Fo-squared, sigma(Fo-squared) and status flag 
# 
data_I
_shelx_title ' aa015_s in P2(1)' 
_shelx_refln_list_code          4 
_shelx_F_calc_maximum       31.07 
_exptl_crystal_F_000       216.00 
_reflns_d_resolution_high  0.7499 
 
loop_ 
 _symmetry_equiv_pos_as_xyz 
 'x, y, z' 
 '-x, y+1/2, -z' 
 
_cell_length_a     6.2193 
_cell_length_b     8.8411 
_cell_length_c     9.9699 
_cell_angle_alpha  90.000 
_cell_angle_beta   90.791 
_cell_angle_gamma  90.000 
 
_shelx_F_squared_multiplier     1.000 
 
loop_ 
 _refln_index_h 
 _refln_index_k 
 _refln_index_l 
 _refln_F_squared_calc 
 _refln_F_squared_meas 
 _refln_F_squared_sigma 
 _refln_observed_status 
   2   0   0       29.56       25.89      0.41 o 
   3   0   0      575.39      584.20     14.19 o 
   4   0   0       12.58       10.57      0.60 o 
   5   0   0       10.90       11.00      0.47 o 
   6   0   0        0.67        0.72      0.07 o 
   7   0   0        1.21        0.96      0.08 o 
   8   0   0        0.11        0.04      0.17 o 
   2   1   0      252.28      244.72      6.59 o 
   3   1   0      387.09      382.65     11.03 o 
   4   1   0      186.04      181.43      4.78 o 
   5   1   0      146.40      134.85      4.18 o 
   6   1   0       41.54       41.45      1.40 o 
   7   1   0        9.69       10.60      0.35 o 
   8   1   0        0.05       -0.15      0.15 o 
   1   2   0      274.59      255.41      8.08 o 
   2   2   0      133.64      134.91      3.63 o 
   3   2   0      117.82      130.57      3.13 o 
   4   2   0      130.05      127.05      4.19 o 
   5   2   0       14.17       14.69      0.52 o 
   6   2   0       76.96       73.49      2.16 o 
   7   2   0        1.29        1.25      0.09 o 
   8   2   0        1.76        1.40      0.18 o 
   1   3   0      378.05      386.07      8.16 o 
   2   3   0       98.85      103.95      2.73 o 
   3   3   0      235.59      245.76      7.25 o 
   4   3   0       39.15       36.82      0.93 o 
   5   3   0       10.52        9.71      0.39 o 
   6   3   0       49.61       47.39      2.92 o 
   7   3   0       19.99       19.48      1.23 o 
   0   4   0      233.20      240.50      2.60 o 
   1   4   0      608.17      615.40     14.33 o 
   2   4   0       36.07       38.89      1.04 o 
   3   4   0       98.40       97.70      2.19 o 
   4   4   0       57.76       53.99      1.22 o 
   5   4   0       82.96       75.62      2.14 o 
   6   4   0       18.88       17.69      1.67 o 
   7   4   0        1.07        0.86      0.31 o 
   1   5   0      150.55      158.60      1.95 o 
   2   5   0       14.07       13.46      0.32 o 
   3   5   0      140.69      134.21      3.79 o 
   4   5   0       41.09       36.19      0.85 o 
   5   5   0       71.73       67.89      1.75 o 
   6   5   0        4.05        3.70      0.37 o 
   7   5   0        1.02        1.07      0.16 o 
   0   6   0       10.74       10.84      0.13 o 
   1   6   0      198.93      197.52      2.71 o 
   2   6   0       16.47       15.11      0.46 o 
   3   6   0       80.47       78.47      1.77 o 
   4   6   0      161.71      158.15      4.40 o 
   5   6   0        0.18       -0.04      0.07 o 
   6   6   0        4.21        4.14      0.24 o 
   7   6   0        0.57        0.47      0.16 o 
   1   7   0       51.80       51.53      0.48 o 
   2   7   0      194.01      197.20      6.81 o 
   3   7   0       14.44       14.39      0.54 o 
   4   7   0       14.02       13.57      0.51 o 
   5   7   0        7.40        8.09      0.45 o 
   6   7   0       15.50       15.24      1.07 o 
   0   8   0       58.07       56.17      0.40 o 
   1   8   0       36.51       33.01      0.74 o 
   2   8   0       14.00       17.05      0.52 o 
   3   8   0        4.86        4.50      0.27 o 
   4   8   0        1.03        0.82      0.07 o 
   5   8   0       23.40       25.61      0.77 o 
   6   8   0        5.67        5.98      1.04 o 
   1   9   0        8.87        6.79      0.21 o 
   2   9   0        9.10        9.73      0.36 o 
   3   9   0       28.56       29.11      1.65 o 
   4   9   0       54.96       59.52      3.39 o 
   5   9   0        4.55        4.28      0.23 o 
   0  10   0       10.71       11.15      0.29 o 
   1  10   0        4.17        3.89      0.15 o 
   2  10   0       13.29       13.78      0.54 o 
   3  10   0        1.24        1.09      0.09 o 
   4  10   0        5.26        4.85      0.26 o 
   1  11   0       43.34       47.30      1.26 o 
   2  11   0        3.08        3.00      0.27 o 
  -8   0   1       20.92       26.50      0.50 o 
  -7   0   1        0.24        0.22      0.07 o 
  -6   0   1        6.52        7.89      0.49 o 
  -5   0   1       27.47       26.24      1.22 o 
  -4   0   1      147.55      140.26      7.31 o 
  -3   0   1      608.21      569.15     20.91 o 
  -2   0   1        9.04        9.06      0.35 o 
  -1   0   1      466.46      428.93     21.29 o 
   1   0   1      184.73      145.74      7.57 o 
   2   0   1       97.69      100.71      1.78 o 
   3   0   1        0.35        0.20      0.02 o 
   4   0   1      603.66      574.35     15.88 o 
   5   0   1      100.00       89.47      3.83 o 
   6   0   1        0.24        0.22      0.13 o 
   7   0   1       20.51       23.60      0.97 o 
   8   0   1        0.94        0.90      0.19 o 
  -8   1   1        1.02        0.74      0.14 o 
  -7   1   1        2.16        2.70      0.19 o 
  -6   1   1       29.53       24.81      1.70 o 
  -5   1   1       95.81       87.64      2.56 o 
  -4   1   1      122.47      118.55      3.43 o 
  -3   1   1      139.85      148.22      3.32 o 
  -2   1   1      122.14      124.70      3.02 o 
  -1   1   1       28.12       28.66      0.61 o 
   2   1   1      156.65      155.95      3.42 o 
   3   1   1       14.75       14.08      0.37 o 
   4   1   1       45.52       41.66      1.04 o 
   5   1   1       72.53       67.68      1.36 o 
   6   1   1       20.90       20.01      0.69 o 
   7   1   1       10.43       10.38      0.36 o 
   8   1   1        0.97        0.69      0.18 o 
  -8   2   1        3.57        3.25      0.15 o 
  -7   2   1        1.81        1.57      0.17 o 
  -6   2   1       73.19       71.39      2.65 o 
  -5   2   1       63.16       60.50      2.17 o 
  -4   2   1      114.68      114.73      4.50 o 
  -3   2   1      175.84      184.13      4.75 o 
  -2   2   1       48.00       55.03      1.54 o 
  -1   2   1      192.55      178.09      4.09 o 
   0   2   1      110.89      104.10      0.77 o 
   1   2   1      409.09      383.11      9.06 o 
   2   2   1      373.88      357.55      9.85 o 
   3   2   1       43.85       44.17      0.94 o 
   4   2   1       59.26       59.08      1.70 o 
   5   2   1      100.92       93.80      1.59 o 
   6   2   1       18.43       17.32      0.53 o 
   7   2   1       20.24       20.67      0.50 o 
   8   2   1        2.45        2.56      0.15 o 
  -7   3   1       23.28       22.99      1.19 o 
  -6   3   1       18.41       16.89      1.14 o 
  -5   3   1       67.30       61.13      1.95 o 
  -4   3   1       74.33       72.95      1.81 o 
  -3   3   1       54.91       57.80      1.39 o 
  -2   3   1       73.00       83.18      1.86 o 
  -1   3   1      155.36      151.54      3.59 o 
   0   3   1      101.26      105.39      0.70 o 
   1   3   1       54.34       56.65      1.34 o 
   2   3   1      369.56      393.15     10.06 o 
   3   3   1       45.91       48.89      1.49 o 
   4   3   1       12.57       14.39      0.36 o 
   5   3   1        7.95        7.98      0.25 o 
   6   3   1       29.38       26.46      1.23 o 
   7   3   1       30.78       32.93      1.63 o 
  -7   4   1       40.34       40.50      2.84 o 
  -6   4   1        2.19        2.24      0.41 o 
  -5   4   1       10.87        9.56      0.49 o 
  -4   4   1       66.14       65.29      1.40 o 
  -3   4   1       36.16       29.29      0.65 o 
  -2   4   1       28.96       32.35      0.82 o 
  -1   4   1      472.23      477.03     12.64 o 
   0   4   1      798.54      799.90      7.25 o 
   1   4   1      537.07      548.96      9.74 o 
   2   4   1      145.44      161.79      4.03 o 
   3   4   1       38.26       38.78      1.07 o 
   4   4   1       32.35       33.83      0.91 o 
   5   4   1      102.22      107.27      2.60 o 
   6   4   1       16.97       18.55      0.65 o 
   7   4   1       14.17       16.85      1.43 o 
  -7   5   1        7.12        8.42      0.22 o 
  -6   5   1       16.13       15.31      1.68 o 
  -5   5   1        1.83        1.52      0.15 o 
  -4   5   1      149.66      151.06      3.36 o 
  -3   5   1       24.17       19.75      0.54 o 
  -2   5   1      122.98      119.88      3.27 o 
  -1   5   1       34.50       36.21      0.64 o 
   0   5   1      297.84      322.82      1.97 o 
   1   5   1      160.11      175.47      3.21 o 
   2   5   1       49.89       50.46      1.16 o 
   3   5   1      104.67       99.25      2.90 o 
   4   5   1       30.96       25.52      0.75 o 
   5   5   1       30.02       32.94      0.70 o 
   6   5   1        6.40        7.65      0.41 o 
   7   5   1       21.86       22.38      1.52 o 
  -7   6   1        5.11        5.28      0.21 o 
  -6   6   1        6.20        6.96      0.22 o 
  -5   6   1       41.19       40.02      0.97 o 
  -4   6   1      110.68      105.29      2.65 o 
  -3   6   1       52.28       51.07      1.18 o 
  -2   6   1        0.71        1.00      0.04 o 
  -1   6   1        0.14        0.14      0.05 o 
   0   6   1       28.87       30.66      0.28 o 
   1   6   1       62.84       58.85      1.05 o 
   2   6   1       39.94       42.68      1.23 o 
   3   6   1       81.57       74.19      2.02 o 
   4   6   1       24.62       25.88      0.72 o 
   5   6   1       31.91       31.87      1.04 o 
   6   6   1        6.24        5.93      0.27 o 
   7   6   1        1.50        1.51      0.13 o 
  -6   7   1       16.88       17.45      0.87 o 
  -5   7   1       34.42       38.55      1.16 o 
  -4   7   1       13.25       12.69      0.41 o 
  -3   7   1       26.84       26.93      0.70 o 
  -2   7   1      140.30      154.42      6.32 o 
  -1   7   1      291.26      269.85      4.40 o 
   0   7   1        5.36        5.10      0.10 o 
   1   7   1       33.29       35.57      0.67 o 
   2   7   1      183.15      179.27      6.18 o 
   3   7   1       58.14       58.86      1.80 o 
   4   7   1        2.15        2.58      0.20 o 
   5   7   1        0.83        0.62      0.06 o 
   6   7   1       20.53       21.54      3.12 o 
  -6   8   1       20.88       21.98      1.56 o 
  -5   8   1        8.55        8.88      0.29 o 
  -4   8   1        3.35        3.19      0.12 o 
  -3   8   1        5.74        5.26      0.16 o 
  -2   8   1       91.55       85.63      4.06 o 
  -1   8   1       29.87       24.01      0.37 o 
   0   8   1        6.11        5.74      0.08 o 
   1   8   1        9.23        7.48      0.20 o 
   2   8   1       15.46       12.52      0.40 o 
   3   8   1       31.80       29.93      1.52 o 
   4   8   1       15.64       16.67      0.73 o 
   5   8   1        4.61        4.91      0.26 o 
   6   8   1        2.40        2.67      0.24 o 
  -5   9   1       21.75       23.96      0.61 o 
  -4   9   1        5.66        5.65      0.46 o 
  -3   9   1        2.62        1.97      0.09 o 
  -2   9   1       29.47       31.25      1.82 o 
  -1   9   1       21.67       18.74      0.47 o 
   0   9   1       31.69       30.58      0.76 o 
   1   9   1       17.70       16.05      0.41 o 
   2   9   1       24.17       19.85      0.88 o 
   3   9   1       40.49       41.70      2.22 o 
   4   9   1        0.79        0.43      0.07 o 
   5   9   1       11.40       12.19      0.45 o 
  -4  10   1        8.06        8.47      0.39 o 
  -3  10   1        5.33        5.38      0.16 o 
  -2  10   1        3.03        3.33      0.24 o 
  -1  10   1        0.56        0.34      0.06 o 
   0  10   1        7.68        8.04      0.15 o 
   1  10   1        5.27        5.56      0.13 o 
   2  10   1        2.11        2.42      0.09 o 
   3  10   1        2.10        2.14      0.17 o 
   4  10   1       34.06       35.71      1.76 o 
  -2  11   1        6.74        7.40      0.58 o 
  -1  11   1       55.09       58.35      1.97 o 
   0  11   1       16.36       17.70      0.57 o 
   1  11   1       10.33       10.89      0.32 o 
   2  11   1       38.59       40.47      0.91 o 
  -8   0   2        3.95        4.64      0.32 o 
  -7   0   2       15.15       13.34      0.87 o 
  -6   0   2        0.02        0.02      0.06 o 
  -5   0   2        2.27        1.71      0.10 o 
  -4   0   2        0.27        0.34      0.03 o 
  -3   0   2       43.21       45.23      1.56 o 
  -2   0   2      444.82      468.43     11.98 o 
  -1   0   2      883.75      921.97      2.48 o 
   0   0   2      923.92      717.90      1.99 o 
   2   0   2       72.50       62.81      0.95 o 
   3   0   2        2.02        2.44      0.16 o 
   4   0   2       32.44       30.83      0.73 o 
   5   0   2       12.22       11.18      0.40 o 
   6   0   2       11.69       11.77      0.37 o 
   7   0   2        4.97        5.17      0.16 o 
   8   0   2        0.14        0.14      0.16 o 
  -8   1   2        5.57        6.03      0.44 o 
  -7   1   2       14.63       15.59      0.88 o 
  -6   1   2       15.92       16.62      0.98 o 
  -5   1   2      120.74      119.53      2.52 o 
  -4   1   2       50.77       49.15      1.59 o 
  -3   1   2      606.89      628.89     15.60 o 
  -2   1   2      836.54      837.34     15.94 o 
  -1   1   2      221.86      223.92      3.53 o 
   1   1   2      566.82      519.83      9.91 o 
   2   1   2      195.20      186.84      3.14 o 
   3   1   2       26.76       27.60      0.85 o 
   4   1   2       58.01       56.22      1.02 o 
   5   1   2       44.54       41.84      0.46 o 
   6   1   2       85.27       83.04      1.52 o 
   7   1   2       15.53       16.44      0.14 o 
   8   1   2        8.03        8.32      0.19 o 
  -8   2   2        4.00        4.45      0.23 o 
  -7   2   2        7.89        7.24      0.35 o 
  -6   2   2        8.62        8.99      1.29 o 
  -5   2   2      166.90      152.63      3.76 o 
  -4   2   2       39.83       38.33      0.98 o 
  -3   2   2      136.15      144.39      3.11 o 
  -2   2   2      296.25      308.80      6.96 o 
  -1   2   2       51.06       50.66      0.96 o 
   0   2   2      168.41      162.38      3.20 o 
   1   2   2      592.23      587.05     14.59 o 
   2   2   2      459.48      473.57     10.56 o 
   3   2   2       56.17       60.26      1.25 o 
   4   2   2       32.46       33.36      0.73 o 
   5   2   2      153.62      143.74      2.20 o 
   6   2   2        4.82        4.65      0.15 o 
   7   2   2        8.23        7.81      0.21 o 
   8   2   2       18.06       18.73      0.26 o 
  -7   3   2       14.27       15.74      1.29 o 
  -6   3   2       40.81       35.29      2.95 o 
  -5   3   2       29.95       26.60      0.82 o 
  -4   3   2        2.91        3.12      0.10 o 
  -3   3   2       17.60       18.44      0.42 o 
  -2   3   2      258.88      263.40      6.15 o 
  -1   3   2       47.25       49.66      1.11 o 
   0   3   2      452.82      436.00      5.51 o 
   1   3   2      215.53      219.40      4.39 o 
   2   3   2      104.11      106.94      2.63 o 
   3   3   2      171.54      180.37      4.16 o 
   4   3   2       67.50       71.59      1.67 o 
   5   3   2        2.72        2.06      0.07 o 
   6   3   2       14.43       14.80      0.45 o 
   7   3   2       28.21       28.09      1.14 o 
  -7   4   2        3.10        3.45      0.67 o 
  -6   4   2       19.12       17.14      2.06 o 
  -5   4   2       14.09       12.48      0.31 o 
  -4   4   2      112.38      109.17      2.70 o 
  -3   4   2      141.48      143.27      3.29 o 
  -2   4   2       22.50       25.57      0.58 o 
  -1   4   2       18.57       19.71      0.75 o 
   0   4   2      113.15      119.65      2.03 o 
   1   4   2      219.48      222.32      4.95 o 
   2   4   2       58.21       62.33      1.43 o 
   3   4   2       21.63       24.95      0.67 o 
   4   4   2        4.40        4.37      0.11 o 
   5   4   2       20.39       21.80      0.42 o 
   6   4   2       36.59       36.41      1.27 o 
   7   4   2        1.09        0.88      0.11 o 
  -7   5   2        2.84        3.01      0.45 o 
  -6   5   2       16.68       15.94      1.00 o 
  -5   5   2       12.87       11.63      0.30 o 
  -4   5   2      401.79      365.93      6.92 o 
  -3   5   2      108.71      102.88      2.25 o 
  -2   5   2      125.62      123.65      3.43 o 
  -1   5   2      175.73      177.98      3.46 o 
   0   5   2       44.68       45.98      0.92 o 
   1   5   2       43.08       46.24      0.75 o 
   2   5   2       59.62       60.41      1.17 o 
   3   5   2        4.50        5.05      0.14 o 
   4   5   2       27.61       28.43      0.74 o 
   5   5   2       19.45       18.26      0.58 o 
   6   5   2       21.01       22.22      1.06 o 
   7   5   2        0.54        0.69      0.24 o 
  -7   6   2        6.43        6.52      0.63 o 
  -6   6   2        5.12        5.18      0.18 o 
  -5   6   2       21.42       19.15      0.75 o 
  -4   6   2        1.22        0.70      0.08 o 
  -3   6   2      356.64      340.88      7.76 o 
  -2   6   2        9.99       10.87      0.28 o 
  -1   6   2       55.52       51.47      1.14 o 
   0   6   2      218.38      218.57      4.08 o 
   1   6   2       31.22       33.75      0.73 o 
   2   6   2       98.12       90.59      3.35 o 
   3   6   2       10.80        9.38      0.23 o 
   4   6   2       60.91       62.41      2.29 o 
   5   6   2       17.43       16.31      0.64 o 
   6   6   2        0.67        0.49      0.10 o 
  -6   7   2       18.17       20.37      1.02 o 
  -5   7   2       28.86       28.60      1.33 o 
  -4   7   2       13.70       12.48      0.30 o 
  -3   7   2        6.52        6.66      0.22 o 
  -2   7   2       44.36       44.62      1.86 o 
  -1   7   2      311.63      296.35      5.96 o 
   0   7   2        2.65        2.98      0.08 o 
   1   7   2       35.74       32.77      0.77 o 
   2   7   2      131.74      133.76      3.97 o 
   3   7   2       85.83       81.78      2.45 o 
   4   7   2       10.13       10.18      0.47 o 
   5   7   2        0.12        0.07      0.06 o 
   6   7   2       13.26       14.67      0.92 o 
  -5   8   2        2.75        2.28      0.12 o 
  -4   8   2       45.93       46.45      2.21 o 
  -3   8   2        0.87        0.66      0.06 o 
  -2   8   2       55.46       57.57      2.92 o 
  -1   8   2       30.65       33.03      0.73 o 
   0   8   2       17.88       16.84      0.29 o 
   1   8   2       18.94       20.72      0.50 o 
   2   8   2       17.11       15.87      0.45 o 
   3   8   2       21.57       20.56      0.80 o 
   4   8   2       31.81       32.80      1.49 o 
   5   8   2        4.68        4.42      0.14 o 
  -5   9   2        9.50        9.75      0.45 o 
  -4   9   2       12.27       12.57      0.76 o 
  -3   9   2       19.23       19.74      1.08 o 
  -2   9   2       12.44       12.94      0.80 o 
  -1   9   2        0.08       -0.05      0.05 o 
   0   9   2       22.14       20.06      0.41 o 
   1   9   2        9.39       11.15      0.31 o 
   2   9   2        3.38        2.36      0.09 o 
   3   9   2        1.86        1.50      0.14 o 
   4   9   2       17.44       18.60      1.03 o 
   5   9   2       19.08       22.37      1.01 o 
  -4  10   2       29.13       33.19      1.54 o 
  -3  10   2        4.64        4.39      0.21 o 
  -2  10   2        1.83        1.81      0.11 o 
  -1  10   2        1.30        0.78      0.07 o 
   0  10   2        8.00       10.02      0.25 o 
   1  10   2        5.29        5.74      0.17 o 
   2  10   2        4.54        4.84      0.14 o 
   3  10   2        2.29        2.11      0.13 o 
   4  10   2        3.12        3.32      0.22 o 
  -2  11   2        4.10        4.00      0.42 o 
  -1  11   2        2.11        2.39      0.29 o 
   0  11   2       53.70       57.87      2.34 o 
   1  11   2        8.89        9.45      0.33 o 
   2  11   2        8.61        8.92      0.27 o 
  -8   0   3       18.93       22.76      0.50 o 
  -7   0   3       40.91       44.40      2.93 o 
  -6   0   3        1.07        0.92      0.09 o 
  -5   0   3        4.06        2.82      0.07 o 
  -4   0   3       15.45       13.76      0.34 o 
  -3   0   3        0.62        1.39      0.06 o 
  -2   0   3        2.12        2.55      0.10 o 
  -1   0   3       16.65       19.00      0.50 o 
   1   0   3      107.24      104.31      2.03 o 
   2   0   3      122.77      122.16      1.70 o 
   3   0   3      103.64       96.87      2.01 o 
   4   0   3        1.65        1.20      0.05 o 
   5   0   3      159.76      159.24      3.97 o 
   6   0   3       14.47       14.65      0.56 o 
   7   0   3        3.62        3.94      0.21 o 
   8   0   3        1.45        1.42      0.21 o 
  -8   1   3        0.10       -0.04      0.14 o 
  -7   1   3        8.93        9.62      0.98 o 
  -6   1   3        4.71        3.64      0.08 o 
  -5   1   3       59.76       48.55      0.91 o 
  -4   1   3      136.88      133.46      2.35 o 
  -3   1   3      251.27      275.82      5.53 o 
  -2   1   3      273.52      285.53      4.91 o 
  -1   1   3        7.00        6.31      0.12 o 
   0   1   3      366.15      361.23      6.90 o 
   1   1   3      343.18      346.89      4.99 o 
   2   1   3      345.66      343.07      4.57 o 
   3   1   3       63.69       63.51      1.10 o 
   4   1   3       60.53       58.78      1.11 o 
   5   1   3        6.80        6.57      0.08 o 
   6   1   3       11.23       10.35      0.23 o 
   7   1   3        4.39        4.38      0.21 o 
  -7   2   3        0.58        0.70      0.08 o 
  -6   2   3       45.04       38.82      1.56 o 
  -5   2   3      180.57      173.37      3.30 o 
  -4   2   3       44.41       41.83      1.02 o 
  -3   2   3      158.82      170.19      3.22 o 
  -2   2   3      272.10      299.14      5.68 o 
  -1   2   3      283.24      292.82      5.13 o 
   0   2   3      224.95      227.77      3.33 o 
   1   2   3      101.95      103.00      2.04 o 
   2   2   3      237.89      249.21      4.27 o 
   3   2   3      103.89      114.82      2.51 o 
   4   2   3       65.15       66.76      1.36 o 
   5   2   3       63.30       58.09      0.90 o 
   6   2   3       48.84       47.87      0.78 o 
   7   2   3        0.23        0.30      0.09 o 
  -7   3   3       20.90       21.42      1.08 o 
  -6   3   3        9.12        7.78      0.42 o 
  -5   3   3       17.87       16.67      0.58 o 
  -4   3   3       18.06       18.56      0.45 o 
  -3   3   3       94.08       97.57      2.21 o 
  -2   3   3       20.48       24.28      0.53 o 
  -1   3   3       20.32       26.71      0.55 o 
   0   3   3       28.09       26.45      0.33 o 
   1   3   3       46.10       47.41      0.87 o 
   2   3   3       19.96       18.30      0.39 o 
   3   3   3      221.16      236.89      4.99 o 
   4   3   3        0.57        0.63      0.05 o 
   5   3   3       22.39       22.51      0.42 o 
   6   3   3        8.89        8.92      0.49 o 
   7   3   3       13.90       14.75      0.60 o 
  -7   4   3        2.60        3.09      0.42 o 
  -6   4   3       16.26       15.55      0.58 o 
  -5   4   3        1.81        1.78      0.07 o 
  -4   4   3        8.12        7.65      0.27 o 
  -3   4   3        0.55        0.40      0.03 o 
  -2   4   3       26.29       28.16      0.89 o 
  -1   4   3       46.05       46.06      1.41 o 
   0   4   3      291.02      304.40      7.03 o 
   1   4   3      294.58      289.73      5.99 o 
   2   4   3       72.81       80.48      1.60 o 
   3   4   3        9.78       10.43      0.24 o 
   4   4   3       14.46       13.28      0.35 o 
   5   4   3        0.73        1.09      0.06 o 
   6   4   3       37.81       39.91      1.58 o 
   7   4   3        6.26        6.65      0.50 o 
  -7   5   3       22.77       23.49      1.57 o 
  -6   5   3       14.93       15.61      1.30 o 
  -5   5   3        9.48        9.11      0.28 o 
  -4   5   3       11.26       10.75      0.53 o 
  -3   5   3      225.87      217.49      6.25 o 
  -2   5   3       23.45       22.95      0.52 o 
  -1   5   3       46.67       45.79      0.94 o 
   0   5   3      271.64      281.69      6.53 o 
   1   5   3      363.53      382.00      7.80 o 
   2   5   3       20.67       22.24      0.53 o 
   3   5   3       82.58       84.17      2.51 o 
   4   5   3       26.89       28.47      0.80 o 
   5   5   3        8.08        6.91      0.20 o 
   6   5   3        1.27        1.14      0.20 o 
   7   5   3        9.32       10.69      0.86 o 
  -6   6   3        0.08        0.08      0.06 o 
  -5   6   3       29.36       30.08      1.28 o 
  -4   6   3       94.76       89.35      2.59 o 
  -3   6   3      166.31      157.73      3.50 o 
  -2   6   3       47.39       48.85      1.15 o 
  -1   6   3       16.02       16.33      0.42 o 
   0   6   3       87.75       85.87      1.76 o 
   1   6   3      148.21      152.01      3.53 o 
   2   6   3       37.15       37.44      1.42 o 
   3   6   3       25.04       25.67      0.84 o 
   4   6   3      104.86       99.17      3.07 o 
   5   6   3       23.51       25.46      1.00 o 
   6   6   3       17.78       18.60      0.88 o 
  -6   7   3        6.08        7.35      1.01 o 
  -5   7   3       17.39       17.37      1.02 o 
  -4   7   3        6.40        5.62      0.24 o 
  -3   7   3       11.39       11.46      0.31 o 
  -2   7   3      100.40       95.07      4.72 o 
  -1   7   3       79.40       78.97      2.24 o 
   0   7   3      156.75      153.54      4.04 o 
   1   7   3        6.85        6.03      0.16 o 
   2   7   3       59.96       64.37      1.79 o 
   3   7   3       74.79       72.45      3.49 o 
   4   7   3       21.48       20.77      1.07 o 
   5   7   3        1.89        2.43      0.18 o 
   6   7   3        4.10        5.06      0.31 o 
  -5   8   3       19.28       20.09      0.83 o 
  -4   8   3       24.79       24.03      1.06 o 
  -3   8   3        1.58        1.00      0.06 o 
  -2   8   3        5.38        5.86      0.22 o 
  -1   8   3      131.54      119.07      3.22 o 
   0   8   3       52.24       47.45      1.70 o 
   1   8   3        3.61        3.37      0.10 o 
   2   8   3       18.07       19.13      0.56 o 
   3   8   3       11.70       10.91      0.60 o 
   4   8   3       11.06       12.31      0.52 o 
   5   8   3        8.95       10.24      0.29 o 
  -5   9   3        3.68        3.50      0.32 o 
  -4   9   3       21.50       22.39      0.96 o 
  -3   9   3        0.20        0.02      0.11 o 
  -2   9   3        3.43        2.59      0.12 o 
  -1   9   3       53.03       54.19      1.37 o 
   0   9   3       21.10       23.50      0.56 o 
   1   9   3       12.90       12.35      0.39 o 
   2   9   3        0.40        0.25      0.05 o 
   3   9   3        6.24        5.81      0.22 o 
   4   9   3       80.10       89.07      4.60 o 
  -4  10   3       15.32       15.32      0.40 o 
  -3  10   3       11.67       12.30      0.29 o 
  -2  10   3        1.58        1.42      0.08 o 
  -1  10   3       20.08       22.55      0.65 o 
   0  10   3        4.75        4.59      0.12 o 
   1  10   3        9.42        9.10      0.26 o 
   2  10   3        5.33        6.32      0.18 o 
   3  10   3        9.62       10.15      0.43 o 
  -2  11   3        7.87        7.58      0.27 o 
  -1  11   3        2.45        2.80      0.27 o 
   0  11   3       32.28       34.17      1.19 o 
   1  11   3       10.98       12.77      0.44 o 
   2  11   3        0.57        0.70      0.10 o 
  -7   0   4       18.14       19.39      1.66 o 
  -6   0   4       33.28       31.62      2.78 o 
  -5   0   4       32.39       34.54      1.77 o 
  -4   0   4        5.34        4.43      0.12 o 
  -3   0   4       13.27       14.41      0.31 o 
  -2   0   4       73.57       76.04      2.14 o 
  -1   0   4       11.72       12.17      0.25 o 
   0   0   4      574.64      580.51     17.18 o 
   1   0   4      262.18      268.25      6.52 o 
   2   0   4      537.48      572.20     11.85 o 
   3   0   4        0.25        0.26      0.07 o 
   4   0   4       39.48       36.68      0.80 o 
   5   0   4        7.23        6.73      0.19 o 
   6   0   4        0.44        0.49      0.07 o 
   7   0   4        7.63        7.52      0.23 o 
  -7   1   4        7.67        7.45      0.70 o 
  -6   1   4       13.72       13.76      0.52 o 
  -5   1   4       16.66       17.09      0.53 o 
  -4   1   4      119.80      116.62      1.97 o 
  -3   1   4       16.50       18.97      0.39 o 
  -2   1   4      366.13      404.85      6.94 o 
  -1   1   4      364.27      385.13      6.83 o 
   0   1   4      541.94      540.73      9.39 o 
   1   1   4      201.63      214.88      4.08 o 
   2   1   4      250.60      261.77      3.59 o 
   3   1   4      100.06       96.95      1.46 o 
   4   1   4       12.00       10.69      0.23 o 
   5   1   4       33.87       32.10      0.63 o 
   6   1   4        5.63        5.25      0.12 o 
   7   1   4        9.95       10.20      0.34 o 
  -7   2   4       24.77       27.35      1.56 o 
  -6   2   4       31.86       28.94      1.94 o 
  -5   2   4      109.73      111.90      3.71 o 
  -4   2   4      208.13      193.96      3.79 o 
  -3   2   4        2.39        3.11      0.10 o 
  -2   2   4      113.93      124.65      2.67 o 
  -1   2   4      116.48      138.11      2.63 o 
   0   2   4        5.01        5.17      0.10 o 
   1   2   4       67.88       78.21      1.53 o 
   2   2   4      240.40      244.89      4.55 o 
   3   2   4      154.98      160.43      3.51 o 
   4   2   4       23.86       24.65      0.52 o 
   5   2   4       35.20       33.09      0.46 o 
   6   2   4       76.70       75.00      0.72 o 
   7   2   4        9.06        9.61      0.28 o 
  -7   3   4        4.44        4.51      0.35 o 
  -6   3   4        2.45        3.20      0.16 o 
  -5   3   4       84.21       70.11      2.19 o 
  -4   3   4        4.61        4.18      0.11 o 
  -3   3   4       10.65       10.91      0.25 o 
  -2   3   4       55.70       61.16      1.27 o 
  -1   3   4      276.64      293.57      6.70 o 
   0   3   4       44.64       44.69      1.12 o 
   1   3   4       52.52       51.28      1.65 o 
   2   3   4       87.68       98.51      2.00 o 
   3   3   4       26.57       25.53      0.54 o 
   4   3   4       21.69       22.99      0.55 o 
   5   3   4       19.40       19.67      0.31 o 
   6   3   4       10.58       10.90      0.49 o 
   7   3   4        4.42        4.36      0.23 o 
  -7   4   4       16.18       15.01      1.28 o 
  -6   4   4        2.28        2.08      0.17 o 
  -5   4   4       18.58       17.64      0.51 o 
  -4   4   4        2.22        1.97      0.06 o 
  -3   4   4       50.44       50.73      1.39 o 
  -2   4   4       29.67       33.32      0.75 o 
  -1   4   4        3.25        4.39      0.14 o 
   0   4   4       48.05       48.45      1.05 o 
   1   4   4       72.47       72.35      1.73 o 
   2   4   4      169.28      178.06      4.27 o 
   3   4   4        1.91        1.97      0.05 o 
   4   4   4        0.02        0.04      0.03 o 
   5   4   4       21.01       23.10      0.66 o 
   6   4   4       21.22       22.80      0.89 o 
   7   4   4       16.94       18.20      0.73 o 
  -7   5   4        3.74        3.22      0.17 o 
  -6   5   4        3.19        3.66      0.20 o 
  -5   5   4       10.84       10.83      0.44 o 
  -4   5   4       11.03        9.35      0.31 o 
  -3   5   4      497.51      485.53     13.80 o 
  -2   5   4       78.67       82.29      2.04 o 
  -1   5   4       63.79       73.14      1.72 o 
   0   5   4       78.14       76.81      1.71 o 
   1   5   4        1.88        2.05      0.07 o 
   2   5   4       14.72       13.59      0.40 o 
   3   5   4       28.71       26.99      0.74 o 
   4   5   4        2.26        2.54      0.09 o 
   5   5   4       17.30       19.21      0.64 o 
   6   5   4        8.64        8.23      0.45 o 
   7   5   4       15.79       16.67      0.38 o 
  -6   6   4       14.78       16.03      0.58 o 
  -5   6   4       13.82       13.08      0.58 o 
  -4   6   4      173.98      164.97      5.03 o 
  -3   6   4        2.69        2.44      0.13 o 
  -2   6   4      118.59      117.43      3.69 o 
  -1   6   4       51.86       51.39      1.16 o 
   0   6   4       95.76       97.22      2.10 o 
   1   6   4      111.88      113.83      2.52 o 
   2   6   4       88.68       88.80      2.61 o 
   3   6   4       85.64       85.81      2.65 o 
   4   6   4       19.19       19.84      0.70 o 
   5   6   4       14.87       16.32      0.57 o 
   6   6   4        1.44        1.25      0.19 o 
  -6   7   4       15.96       16.36      1.70 o 
  -5   7   4        6.88        7.70      0.36 o 
  -4   7   4       22.84       21.43      1.03 o 
  -3   7   4       41.80       38.21      1.26 o 
  -2   7   4        9.86        8.69      0.31 o 
  -1   7   4       55.25       54.32      1.62 o 
   0   7   4      222.46      222.73      5.18 o 
   1   7   4       36.89       38.47      0.86 o 
   2   7   4       12.13       11.29      0.43 o 
   3   7   4       45.86       46.70      2.43 o 
   4   7   4       19.26       19.11      0.82 o 
   5   7   4        5.20        5.38      0.31 o 
   6   7   4        9.58       10.41      0.87 o 
  -5   8   4        3.85        3.55      0.14 o 
  -4   8   4        0.69        0.58      0.07 o 
  -3   8   4        1.75        1.56      0.08 o 
  -2   8   4       18.04       17.42      0.64 o 
  -1   8   4      109.26      107.30      3.41 o 
   0   8   4       11.63       10.97      0.19 o 
   1   8   4        3.52        3.45      0.16 o 
   2   8   4        7.39        8.11      0.28 o 
   3   8   4        8.66        8.91      0.40 o 
   4   8   4       32.92       34.76      1.34 o 
   5   8   4       19.73       22.30      0.97 o 
  -4   9   4       16.79       17.31      0.96 o 
  -3   9   4       16.52       16.55      0.54 o 
  -2   9   4        3.91        4.45      0.12 o 
  -1   9   4        8.04        7.61      0.24 o 
   0   9   4       10.30       10.18      0.22 o 
   1   9   4       11.21       10.72      0.25 o 
   2   9   4        4.27        4.77      0.26 o 
   3   9   4        7.47        6.90      0.24 o 
   4   9   4        5.22        5.41      0.25 o 
  -3  10   4       13.63       15.06      0.45 o 
  -2  10   4        7.09        6.69      0.22 o 
  -1  10   4        0.14        0.08      0.07 o 
   0  10   4        3.39        3.45      0.11 o 
   1  10   4       30.70       34.58      1.35 o 
   2  10   4       18.00       18.90      0.57 o 
   3  10   4        0.84        0.67      0.09 o 
  -1  11   4        7.65        7.49      0.17 o 
   0  11   4        0.07        0.06      0.09 o 
   1  11   4        6.15        6.35      0.20 o 
  -7   0   5       12.66       13.29      1.24 o 
  -6   0   5        2.39        2.42      0.28 o 
  -5   0   5       18.45       17.61      1.41 o 
  -4   0   5       21.26       19.64      0.44 o 
  -3   0   5      161.73      170.39      4.29 o 
  -2   0   5       14.05       13.46      0.41 o 
  -1   0   5       69.62       78.76      2.80 o 
   0   0   5       24.38       23.18      1.55 o 
   1   0   5      965.16     1011.87     36.34 o 
   2   0   5        3.47        2.69      0.09 o 
   3   0   5       57.65       56.56      1.37 o 
   4   0   5       31.09       28.75      1.02 o 
   5   0   5        5.89        5.35      0.24 o 
   6   0   5       19.87       20.09      0.87 o 
   7   0   5        2.56        2.70      0.19 o 
  -7   1   5        4.12        4.24      0.36 o 
  -6   1   5        7.48        7.80      0.32 o 
  -5   1   5       42.71       42.34      1.79 o 
  -4   1   5      110.76      102.87      1.87 o 
  -3   1   5      149.57      158.95      3.10 o 
  -2   1   5      329.57      350.91      6.36 o 
  -1   1   5       22.26       22.72      0.55 o 
   0   1   5      202.54      222.77      4.44 o 
   1   1   5      155.13      161.17      3.75 o 
   2   1   5      220.74      225.51      4.36 o 
   3   1   5       60.32       65.17      1.27 o 
   4   1   5       41.86       40.24      0.59 o 
   5   1   5       33.50       34.17      0.76 o 
   6   1   5        5.90        5.77      0.11 o 
   7   1   5        0.39        0.32      0.08 o 
  -7   2   5       14.73       15.33      1.33 o 
  -6   2   5        1.89        2.15      0.14 o 
  -5   2   5      105.47       89.86      3.43 o 
  -4   2   5      225.16      220.32      5.19 o 
  -3   2   5       57.32       59.10      1.30 o 
  -2   2   5       81.71       79.33      1.73 o 
  -1   2   5      226.97      258.85      5.01 o 
   0   2   5      266.64      289.52      6.62 o 
   1   2   5       62.28       67.78      1.73 o 
   2   2   5       13.91       13.57      0.27 o 
   3   2   5       50.00       52.07      0.99 o 
   4   2   5        5.73        6.82      0.16 o 
   5   2   5       28.75       28.82      0.68 o 
   6   2   5       12.59       11.65      0.18 o 
   7   2   5       11.94       11.86      0.19 o 
  -7   3   5        8.94        8.57      0.49 o 
  -6   3   5        5.26        5.56      0.24 o 
  -5   3   5        1.45        2.16      0.16 o 
  -4   3   5       48.75       49.69      1.22 o 
  -3   3   5        5.53        5.05      0.12 o 
  -2   3   5       16.64       16.49      0.38 o 
  -1   3   5       46.85       51.63      1.31 o 
   0   3   5       21.24       24.02      0.77 o 
   1   3   5       77.47       73.70      2.24 o 
   2   3   5       87.98       95.31      1.84 o 
   3   3   5        1.76        1.95      0.05 o 
   4   3   5       43.39       43.91      1.05 o 
   5   3   5       16.32       15.54      0.22 o 
   6   3   5        9.73        9.84      0.27 o 
   7   3   5        6.79        7.36      0.15 o 
  -7   4   5        2.28        2.02      0.15 o 
  -6   4   5        0.45        0.38      0.06 o 
  -5   4   5       11.49       11.00      0.42 o 
  -4   4   5       48.22       46.89      1.68 o 
  -3   4   5        7.34        6.40      0.33 o 
  -2   4   5        9.02        8.74      0.23 o 
  -1   4   5       22.39       24.68      1.11 o 
   0   4   5       13.74       15.18      0.37 o 
   1   4   5       80.09       79.38      2.22 o 
   2   4   5       30.29       27.86      0.69 o 
   3   4   5       60.96       68.08      1.68 o 
   4   4   5        1.00        0.83      0.05 o 
   5   4   5        7.56        8.27      0.18 o 
   6   4   5       10.66       11.68      0.40 o 
   7   4   5        8.45        8.97      0.46 o 
  -6   5   5        0.44        0.47      0.06 o 
  -5   5   5       23.61       24.47      1.04 o 
  -4   5   5       18.20       16.72      0.57 o 
  -3   5   5        9.72       10.58      0.43 o 
  -2   5   5      128.84      141.38      3.65 o 
  -1   5   5       16.38       15.57      0.44 o 
   0   5   5       58.27       51.54      1.09 o 
   1   5   5      299.27      294.04      7.40 o 
   2   5   5      130.92      128.53      3.88 o 
   3   5   5        6.05        5.78      0.23 o 
   4   5   5       63.14       63.21      1.48 o 
   5   5   5        3.95        4.19      0.13 o 
   6   5   5        9.18        9.54      0.62 o 
  -6   6   5        8.48        8.67      0.36 o 
  -5   6   5        7.56        7.66      0.26 o 
  -4   6   5       14.51       14.48      0.56 o 
  -3   6   5       72.57       69.96      2.26 o 
  -2   6   5       91.81       90.86      2.71 o 
  -1   6   5       13.05       12.51      0.49 o 
   0   6   5       70.94       73.67      1.78 o 
   1   6   5      130.81      127.30      3.34 o 
   2   6   5       58.82       58.07      1.72 o 
   3   6   5        4.35        4.19      0.16 o 
   4   6   5       15.49       16.14      0.60 o 
   5   6   5       22.99       20.72      0.95 o 
   6   6   5       14.65       16.37      0.78 o 
  -5   7   5       21.94       23.59      0.84 o 
  -4   7   5       23.31       21.46      0.65 o 
  -3   7   5       35.27       31.82      1.18 o 
  -2   7   5       47.66       48.38      1.89 o 
  -1   7   5      118.14      112.91      3.47 o 
   0   7   5       17.21       17.38      0.57 o 
   1   7   5       32.72       34.24      1.02 o 
   2   7   5        1.06        0.87      0.06 o 
   3   7   5       20.79       22.20      0.82 o 
   4   7   5       35.04       36.25      1.55 o 
   5   7   5       14.25       14.13      0.66 o 
  -5   8   5        6.85        6.48      0.23 o 
  -4   8   5        0.54        0.25      0.07 o 
  -3   8   5       11.93       11.78      0.43 o 
  -2   8   5        6.71        6.94      0.36 o 
  -1   8   5        1.84        1.50      0.10 o 
   0   8   5       64.58       61.02      1.97 o 
   1   8   5       42.91       44.65      1.73 o 
   2   8   5       27.95       29.21      1.35 o 
   3   8   5        5.85        7.35      0.43 o 
   4   8   5       25.62       28.60      1.06 o 
   5   8   5       11.74       12.83      0.44 o 
  -4   9   5       10.53       10.87      0.51 o 
  -3   9   5       11.12       11.88      0.36 o 
  -2   9   5        0.20        0.30      0.06 o 
  -1   9   5        1.08        1.29      0.11 o 
   0   9   5       23.75       24.23      0.82 o 
   1   9   5        5.10        4.67      0.18 o 
   2   9   5        5.13        5.62      0.27 o 
   3   9   5        0.57        0.26      0.08 o 
   4   9   5        7.24        7.50      0.43 o 
  -3  10   5       20.96       21.91      0.46 o 
  -2  10   5        1.42        1.03      0.09 o 
  -1  10   5        0.13        0.10      0.07 o 
   0  10   5       26.31       26.81      0.93 o 
   1  10   5        7.97        7.35      0.18 o 
   2  10   5        3.42        3.64      0.15 o 
   3  10   5        4.06        4.93      0.19 o 
  -7   0   6      110.71      121.32      9.53 o 
  -6   0   6       14.57       15.84      1.32 o 
  -5   0   6        5.38        5.52      0.33 o 
  -4   0   6       96.82       95.09      2.81 o 
  -3   0   6        4.95        4.45      0.13 o 
  -2   0   6       13.01       15.59      0.53 o 
  -1   0   6       31.05       34.07      1.40 o 
   0   0   6       34.03       34.26      2.03 o 
   1   0   6       15.72       18.74      0.79 o 
   2   0   6      115.59      116.50      3.87 o 
   3   0   6       71.31       75.72      2.09 o 
   4   0   6        9.28        8.02      0.24 o 
   5   0   6       34.01       32.08      0.40 o 
   6   0   6        9.97        9.93      0.25 o 
   7   0   6        0.09       -0.01      0.13 o 
  -7   1   6       27.23       28.70      1.39 o 
  -6   1   6        3.72        3.41      0.13 o 
  -5   1   6        3.62        3.93      0.20 o 
  -4   1   6       44.25       43.74      0.82 o 
  -3   1   6       84.33       79.48      1.69 o 
  -2   1   6       93.22      100.12      2.35 o 
  -1   1   6      137.80      157.98      4.19 o 
   0   1   6       68.88       64.63      1.34 o 
   1   1   6      156.49      160.48      5.20 o 
   2   1   6       10.99       10.62      0.44 o 
   3   1   6       98.96      106.03      2.58 o 
   4   1   6       11.71       11.92      0.23 o 
   5   1   6       15.22       14.65      0.13 o 
   6   1   6        9.38        9.37      0.16 o 
   7   1   6        1.14        0.91      0.10 o 
  -7   2   6        0.32        0.62      0.09 o 
  -6   2   6        8.53        8.64      0.75 o 
  -5   2   6       28.89       24.36      1.20 o 
  -4   2   6      112.29      119.34      3.22 o 
  -3   2   6      173.45      170.65      4.54 o 
  -2   2   6        4.21        5.24      0.13 o 
  -1   2   6       38.33       41.26      0.92 o 
   0   2   6       77.40       90.34      2.51 o 
   1   2   6       15.58       18.29      0.55 o 
   2   2   6        0.27        0.36      0.02 o 
   3   2   6       57.50       57.01      1.45 o 
   4   2   6       29.64       30.69      1.00 o 
   5   2   6       13.02       12.36      0.24 o 
   6   2   6       20.84       21.03      0.30 o 
   7   2   6        5.10        5.19      0.17 o 
  -7   3   6       19.69       19.99      1.18 o 
  -6   3   6        2.03        2.53      0.18 o 
  -5   3   6       29.79       30.27      1.59 o 
  -4   3   6      102.60       92.57      2.81 o 
  -3   3   6       15.96       15.69      0.46 o 
  -2   3   6        0.07        0.01      0.02 o 
  -1   3   6       59.88       63.27      1.85 o 
   0   3   6       89.37       90.51      2.62 o 
   1   3   6       22.68       27.06      0.81 o 
   2   3   6       58.09       64.09      1.58 o 
   3   3   6      118.17      116.84      2.65 o 
   4   3   6       13.98       13.56      0.41 o 
   5   3   6       10.94       10.79      0.17 o 
   6   3   6       14.28       14.74      0.43 o 
   7   3   6       10.66       10.68      0.31 o 
  -6   4   6        2.66        2.45      0.15 o 
  -5   4   6        4.08        3.02      0.13 o 
  -4   4   6        4.81        3.54      0.12 o 
  -3   4   6        7.87        6.70      0.21 o 
  -2   4   6       26.60       24.55      0.80 o 
  -1   4   6        9.23       10.06      0.32 o 
   0   4   6       35.07       37.54      0.96 o 
   1   4   6      114.87      120.68      3.63 o 
   2   4   6        9.46        8.56      0.21 o 
   3   4   6       29.93       32.99      0.85 o 
   4   4   6        5.31        5.47      0.10 o 
   5   4   6        5.72        6.48      0.10 o 
   6   4   6       24.54       26.38      1.15 o 
  -6   5   6        2.69        2.66      0.12 o 
  -5   5   6        0.22        0.20      0.05 o 
  -4   5   6       20.35       21.18      0.89 o 
  -3   5   6       81.45       74.10      2.97 o 
  -2   5   6      136.62      129.87      4.42 o 
  -1   5   6       10.10        9.71      0.34 o 
   0   5   6        1.37        1.45      0.10 o 
   1   5   6        2.95        3.00      0.14 o 
   2   5   6        5.20        6.04      0.19 o 
   3   5   6        5.26        5.11      0.11 o 
   4   5   6       22.07       22.57      0.40 o 
   5   5   6       11.30       12.32      0.32 o 
   6   5   6        7.22        7.72      0.49 o 
  -6   6   6       17.19       17.77      0.43 o 
  -5   6   6        7.55        7.71      0.37 o 
  -4   6   6       21.50       21.83      0.84 o 
  -3   6   6      151.04      142.08      7.11 o 
  -2   6   6        4.70        4.39      0.15 o 
  -1   6   6       15.72       14.29      0.56 o 
   0   6   6       40.19       38.60      1.20 o 
   1   6   6       42.94       41.47      1.46 o 
   2   6   6       30.45       30.73      1.01 o 
   3   6   6       51.72       52.05      1.56 o 
   4   6   6       39.26       40.40      1.25 o 
   5   6   6       15.29       17.28      0.85 o 
   6   6   6        5.64        5.34      0.30 o 
  -5   7   6       13.51       13.18      0.53 o 
  -4   7   6        1.91        1.32      0.07 o 
  -3   7   6        7.05        5.99      0.31 o 
  -2   7   6       31.12       30.13      1.50 o 
  -1   7   6       28.27       26.01      0.93 o 
   0   7   6       53.82       54.20      1.84 o 
   1   7   6       95.63       96.51      3.72 o 
   2   7   6       76.07       77.42      3.18 o 
   3   7   6        0.35        0.54      0.05 o 
   4   7   6        0.43        0.72      0.08 o 
   5   7   6        6.50        7.92      0.24 o 
  -4   8   6        1.32        1.26      0.11 o 
  -3   8   6        0.91        0.85      0.08 o 
  -2   8   6        7.51        7.23      0.24 o 
  -1   8   6       33.60       31.21      1.08 o 
   0   8   6       55.43       53.97      1.73 o 
   1   8   6        1.94        2.02      0.12 o 
   2   8   6        5.11        4.92      0.27 o 
   3   8   6        2.07        2.10      0.15 o 
   4   8   6        5.20        5.70      0.27 o 
  -3   9   6        0.16       -0.02      0.08 o 
  -2   9   6        5.38        5.61      0.21 o 
  -1   9   6       22.96       23.89      1.13 o 
   0   9   6       14.15       14.16      0.39 o 
   1   9   6        1.76        1.54      0.09 o 
   2   9   6        3.35        2.94      0.11 o 
   3   9   6        0.64        0.47      0.08 o 
  -2  10   6        6.31        6.51      0.16 o 
  -1  10   6        2.57        2.60      0.12 o 
   0  10   6        0.51        0.31      0.09 o 
   1  10   6        1.35        1.22      0.12 o 
   2  10   6        9.69       11.13      0.48 o 
  -7   0   7       12.12       12.50      1.20 o 
  -6   0   7        9.63        9.20      0.93 o 
  -5   0   7        7.60        8.83      0.92 o 
  -4   0   7       15.70       16.18      0.82 o 
  -3   0   7      212.17      221.60      6.67 o 
  -2   0   7      357.66      394.21     14.35 o 
  -1   0   7        0.99        1.22      0.04 o 
   0   0   7      371.91      368.55     28.30 o 
   1   0   7       44.16       46.56      1.74 o 
   2   0   7      130.31      141.65      4.67 o 
   3   0   7        7.08        6.75      0.26 o 
   4   0   7       32.59       30.46      0.61 o 
   5   0   7        0.66        0.76      0.13 o 
   6   0   7        5.02        5.81      0.23 o 
  -7   1   7       30.68       32.70      2.01 o 
  -6   1   7        4.40        4.00      0.14 o 
  -5   1   7        4.32        3.89      0.20 o 
  -4   1   7       14.80       14.06      0.38 o 
  -3   1   7      156.04      160.57      3.61 o 
  -2   1   7       72.16       75.33      1.78 o 
  -1   1   7       64.48       63.56      1.73 o 
   0   1   7       21.44       22.13      0.61 o 
   1   1   7      148.30      156.14      6.08 o 
   2   1   7       93.12       98.04      2.55 o 
   3   1   7      141.73      139.63      3.47 o 
   4   1   7       13.07       13.48      0.12 o 
   5   1   7        3.68        3.61      0.12 o 
   6   1   7        1.20        1.03      0.10 o 
  -6   2   7        6.46        6.10      0.50 o 
  -5   2   7       22.36       25.40      1.47 o 
  -4   2   7       84.91       77.56      2.64 o 
  -3   2   7      126.23      125.98      3.72 o 
  -2   2   7       11.59       11.73      0.22 o 
  -1   2   7       26.10       27.60      0.66 o 
   0   2   7      105.86      112.61      3.94 o 
   1   2   7       38.99       42.00      1.29 o 
   2   2   7       15.06       16.13      0.41 o 
   3   2   7       21.40       20.59      0.55 o 
   4   2   7       15.41       14.29      0.16 o 
   5   2   7        0.48        0.41      0.06 o 
   6   2   7       10.38       10.24      0.20 o 
  -6   3   7        3.69        3.52      0.13 o 
  -5   3   7        3.07        3.20      0.08 o 
  -4   3   7       14.48       15.45      0.65 o 
  -3   3   7        6.92        7.10      0.17 o 
  -2   3   7        2.08        2.35      0.05 o 
  -1   3   7       22.65       21.96      0.71 o 
   0   3   7        8.48        7.47      0.21 o 
   1   3   7       24.06       24.31      0.68 o 
   2   3   7       48.67       47.09      1.24 o 
   3   3   7       57.48       57.94      1.61 o 
   4   3   7        4.75        4.03      0.09 o 
   5   3   7        0.64        0.58      0.05 o 
   6   3   7       15.04       16.16      0.24 o 
  -6   4   7        6.68        7.25      0.32 o 
  -5   4   7        5.63        5.37      0.27 o 
  -4   4   7       21.07       19.89      0.86 o 
  -3   4   7      101.50       99.77      3.49 o 
  -2   4   7       21.38       19.42      0.61 o 
  -1   4   7        5.33        4.29      0.16 o 
   0   4   7        3.03        2.40      0.08 o 
   1   4   7       75.85       73.30      2.19 o 
   2   4   7       17.23       15.95      0.46 o 
   3   4   7        0.51        0.29      0.04 o 
   4   4   7       28.86       28.47      0.47 o 
   5   4   7        2.21        2.14      0.10 o 
   6   4   7        7.62        8.58      0.38 o 
  -6   5   7        0.50        0.40      0.08 o 
  -5   5   7        3.55        3.74      0.17 o 
  -4   5   7       31.13       31.43      1.94 o 
  -3   5   7       34.15       31.50      1.36 o 
  -2   5   7        5.59        6.61      0.24 o 
  -1   5   7       98.89      104.09      3.99 o 
   0   5   7       13.88       14.88      0.48 o 
   1   5   7       35.35       34.45      1.17 o 
   2   5   7       86.83       83.54      2.47 o 
   3   5   7        7.90        7.35      0.18 o 
   4   5   7        2.01        1.94      0.10 o 
   5   5   7        4.21        4.26      0.19 o 
   6   5   7        1.09        1.03      0.12 o 
  -5   6   7       22.54       22.96      1.26 o 
  -4   6   7       21.07       21.57      1.33 o 
  -3   6   7        7.72        7.45      0.37 o 
  -2   6   7       32.79       27.82      1.82 o 
  -1   6   7       38.23       35.61      1.41 o 
   0   6   7        3.53        3.76      0.12 o 
   1   6   7       49.00       50.91      1.98 o 
   2   6   7       40.53       39.51      1.20 o 
   3   6   7        4.06        3.82      0.10 o 
   4   6   7        4.91        4.72      0.15 o 
   5   6   7        7.96        8.33      0.28 o 
  -5   7   7       18.97       20.22      0.78 o 
  -4   7   7       24.27       22.37      0.69 o 
  -3   7   7        3.34        2.52      0.11 o 
  -2   7   7       18.27       17.16      0.93 o 
  -1   7   7       30.61       29.96      1.22 o 
   0   7   7       63.04       58.82      1.82 o 
   1   7   7        1.81        1.21      0.08 o 
   2   7   7        8.82        8.67      0.36 o 
   3   7   7        1.37        1.51      0.10 o 
   4   7   7        0.31        0.39      0.07 o 
  -4   8   7        1.29        0.96      0.11 o 
  -3   8   7        6.11        5.67      0.15 o 
  -2   8   7        0.77        0.81      0.07 o 
  -1   8   7       20.96       19.96      0.93 o 
   0   8   7        2.39        2.49      0.09 o 
   1   8   7       14.65       14.65      0.31 o 
   2   8   7       27.61       28.38      0.86 o 
   3   8   7        7.48        8.23      0.40 o 
   4   8   7       11.44       13.33      0.34 o 
  -3   9   7        4.42        4.19      0.15 o 
  -2   9   7        3.46        3.51      0.14 o 
  -1   9   7        3.18        3.56      0.19 o 
   0   9   7        4.18        4.57      0.15 o 
   1   9   7        0.66        0.43      0.07 o 
   2   9   7        7.49        7.41      0.17 o 
   3   9   7        0.88        0.55      0.15 o 
   0  10   7        5.72        6.44      0.30 o 
  -6   0   8       85.89       92.14      9.01 o 
  -5   0   8        0.59        0.44      0.09 o 
  -4   0   8        1.30        1.08      0.08 o 
  -3   0   8       54.40       52.56      1.69 o 
  -2   0   8       12.12       12.15      0.43 o 
  -1   0   8       24.99       30.82      1.27 o 
   0   0   8       21.78       24.23      1.09 o 
   1   0   8        4.38        4.90      0.23 o 
   2   0   8       52.77       52.16      2.34 o 
   3   0   8       38.18       39.15      1.33 o 
   4   0   8       84.42       76.97      1.27 o 
   5   0   8       19.00       17.96      0.49 o 
   6   0   8        2.76        2.58      0.21 o 
  -6   1   8       23.48       25.74      1.18 o 
  -5   1   8        3.58        4.30      0.17 o 
  -4   1   8        9.60       10.33      0.51 o 
  -3   1   8       13.46       13.39      0.35 o 
  -2   1   8       65.28       70.16      1.68 o 
  -1   1   8       72.66       77.59      2.09 o 
   0   1   8       42.00       42.44      1.49 o 
   1   1   8       32.51       30.66      1.25 o 
   2   1   8       21.77       23.24      0.66 o 
   3   1   8        3.05        3.24      0.07 o 
   4   1   8       72.82       68.43      0.62 o 
   5   1   8        7.57        7.41      0.28 o 
   6   1   8        1.21        1.31      0.11 o 
  -6   2   8        2.04        2.25      0.27 o 
  -5   2   8        1.47        1.62      0.11 o 
  -4   2   8       11.35       10.35      0.62 o 
  -3   2   8       24.05       25.54      1.02 o 
  -2   2   8      108.84      111.87      2.73 o 
  -1   2   8        6.79        6.82      0.13 o 
   0   2   8        3.53        4.11      0.15 o 
   1   2   8        9.65       10.17      0.32 o 
   2   2   8        0.25        0.19      0.03 o 
   3   2   8       24.34       23.82      0.57 o 
   4   2   8        2.72        2.63      0.14 o 
   5   2   8        1.17        1.06      0.09 o 
   6   2   8        5.10        4.45      0.17 o 
  -6   3   8        3.11        2.83      0.22 o 
  -5   3   8        4.49        4.32      0.16 o 
  -4   3   8       61.99       67.05      3.25 o 
  -3   3   8       39.48       40.09      1.49 o 
  -2   3   8       21.49       20.07      0.54 o 
  -1   3   8        1.58        1.74      0.05 o 
   0   3   8       15.07       12.49      0.40 o 
   1   3   8       14.28       14.80      0.43 o 
   2   3   8        0.83        0.62      0.03 o 
   3   3   8       20.40       20.08      0.50 o 
   4   3   8       30.55       29.07      0.45 o 
   5   3   8       10.60       10.41      0.14 o 
   6   3   8        8.93        9.59      0.31 o 
  -6   4   8        5.66        5.64      0.19 o 
  -5   4   8        2.47        2.85      0.21 o 
  -4   4   8        3.02        3.02      0.14 o 
  -3   4   8       31.03       30.03      1.25 o 
  -2   4   8        1.28        1.00      0.07 o 
  -1   4   8       15.88       14.22      0.48 o 
   0   4   8        6.92        8.32      0.24 o 
   1   4   8       75.17       74.46      2.90 o 
   2   4   8       88.75       90.52      2.50 o 
   3   4   8       14.40       13.03      0.31 o 
   4   4   8        4.95        3.95      0.12 o 
   5   4   8       31.83       33.00      0.46 o 
  -5   5   8        3.36        3.05      0.13 o 
  -4   5   8        3.01        3.30      0.17 o 
  -3   5   8       10.38       10.19      0.59 o 
  -2   5   8       87.22       80.99      5.39 o 
  -1   5   8       22.39       19.16      0.78 o 
   0   5   8        2.41        1.81      0.09 o 
   1   5   8       19.88       18.02      0.60 o 
   2   5   8       13.28       12.16      0.33 o 
   3   5   8        0.18        0.13      0.05 o 
   4   5   8        6.55        6.27      0.13 o 
   5   5   8       12.20       12.90      0.19 o 
  -5   6   8       15.62       15.34      0.63 o 
  -4   6   8        1.94        1.94      0.28 o 
  -3   6   8       10.95       11.72      0.51 o 
  -2   6   8       10.36        9.26      0.53 o 
  -1   6   8       13.85       13.43      0.65 o 
   0   6   8        9.92        9.77      0.33 o 
   1   6   8        3.31        2.92      0.11 o 
   2   6   8       12.24       10.62      0.22 o 
   3   6   8        4.74        4.90      0.11 o 
   4   6   8        9.81       10.38      0.34 o 
   5   6   8        8.41        9.79      0.50 o 
  -4   7   8       16.21       15.57      0.80 o 
  -3   7   8        5.95        5.24      0.21 o 
  -2   7   8        3.33        3.07      0.11 o 
  -1   7   8       35.63       33.72      1.75 o 
   0   7   8       20.90       20.53      0.61 o 
   1   7   8       27.23       26.97      0.45 o 
   2   7   8       25.21       24.58      0.67 o 
   3   7   8       20.50       20.86      0.71 o 
   4   7   8        1.93        1.97      0.15 o 
  -3   8   8       20.26       19.79      0.50 o 
  -2   8   8        1.20        0.84      0.07 o 
  -1   8   8        9.88        9.99      0.52 o 
   0   8   8       33.90       33.25      1.24 o 
   1   8   8       12.30       12.79      0.32 o 
   2   8   8       10.35       10.21      0.24 o 
   3   8   8        4.34        4.88      0.24 o 
  -1   9   8       12.89       12.04      0.29 o 
   0   9   8       24.60       25.43      1.08 o 
   1   9   8        3.41        3.02      0.13 o 
  -6   0   9        1.66        1.94      0.31 o 
  -5   0   9       14.87       15.07      1.73 o 
  -4   0   9        1.98        2.04      0.10 o 
  -3   0   9        0.34        0.43      0.05 o 
  -2   0   9      183.36      202.09      9.07 o 
  -1   0   9      148.42      157.03      6.37 o 
   0   0   9        3.11        3.21      0.20 o 
   1   0   9      198.58      212.02      9.41 o 
   2   0   9       16.73       17.29      0.58 o 
   3   0   9        4.49        4.62      0.13 o 
   4   0   9       12.33       11.44      0.25 o 
   5   0   9       17.51       17.10      0.37 o 
   6   0   9        1.04        0.84      0.17 o 
  -6   1   9       15.37       16.81      0.94 o 
  -5   1   9        4.64        5.49      0.27 o 
  -4   1   9        2.68        3.11      0.16 o 
  -3   1   9       16.69       17.97      0.55 o 
  -2   1   9      135.26      148.00      3.75 o 
  -1   1   9       12.20       13.05      0.37 o 
   0   1   9       12.03       14.08      0.48 o 
   1   1   9       20.66       19.37      0.85 o 
   2   1   9       15.49       16.28      0.45 o 
   3   1   9       58.47       58.95      1.08 o 
   4   1   9       55.31       54.59      0.90 o 
   5   1   9        6.10        5.81      0.23 o 
  -6   2   9        2.74        3.91      0.44 o 
  -5   2   9        2.27        1.96      0.26 o 
  -4   2   9       33.88       38.12      1.84 o 
  -3   2   9       37.39       37.56      1.56 o 
  -2   2   9       44.55       45.25      1.32 o 
  -1   2   9        3.08        2.47      0.09 o 
   0   2   9        1.34        0.65      0.03 o 
   1   2   9       36.27       38.82      1.28 o 
   2   2   9        3.26        3.60      0.11 o 
   3   2   9        9.26        9.06      0.16 o 
   4   2   9        2.19        2.04      0.10 o 
   5   2   9        2.69        2.70      0.13 o 
  -5   3   9        5.84        5.92      0.33 o 
  -4   3   9        7.63        7.90      0.39 o 
  -3   3   9       12.92       13.50      0.60 o 
  -2   3   9        3.81        2.81      0.08 o 
  -1   3   9       20.05       20.90      0.87 o 
   0   3   9       52.28       53.19      2.11 o 
   1   3   9       31.50       31.01      0.97 o 
   2   3   9        5.73        5.67      0.16 o 
   3   3   9       21.19       19.12      0.41 o 
   4   3   9       21.33       20.79      0.33 o 
   5   3   9        2.39        2.24      0.13 o 
  -5   4   9        8.80        9.04      0.41 o 
  -4   4   9       25.76       27.62      1.95 o 
  -3   4   9       27.96       28.72      1.36 o 
  -2   4   9       43.03       41.37      2.15 o 
  -1   4   9       18.45       17.40      0.90 o 
   0   4   9        1.23        1.17      0.06 o 
   1   4   9        3.97        3.51      0.10 o 
   2   4   9       28.97       25.39      0.53 o 
   3   4   9        4.15        4.17      0.12 o 
   4   4   9        3.91        3.60      0.16 o 
   5   4   9        1.13        1.17      0.12 o 
  -5   5   9        4.74        4.70      0.37 o 
  -4   5   9        3.38        3.35      0.14 o 
  -3   5   9       19.62       22.01      1.14 o 
  -2   5   9       20.85       21.12      1.23 o 
  -1   5   9        8.54        8.63      0.37 o 
   0   5   9       54.97       54.22      1.90 o 
   1   5   9       12.01       11.56      0.36 o 
   2   5   9        7.22        6.84      0.15 o 
   3   5   9        8.60        8.26      0.29 o 
   4   5   9        2.24        2.31      0.18 o 
  -4   6   9       15.23       14.88      0.90 o 
  -3   6   9       43.03       40.29      0.84 o 
  -2   6   9       12.19       12.24      0.73 o 
  -1   6   9       21.08       18.97      0.96 o 
   0   6   9       26.93       26.08      0.87 o 
   1   6   9        9.04        9.20      0.13 o 
   2   6   9        8.71        8.71      0.15 o 
   3   6   9        3.26        3.40      0.12 o 
   4   6   9        0.38        0.33      0.11 o 
  -3   7   9       32.08       30.72      0.87 o 
  -2   7   9        0.64        0.65      0.07 o 
  -1   7   9        6.53        6.33      0.33 o 
   0   7   9       16.05       16.26      0.74 o 
   1   7   9       18.87       18.85      0.32 o 
   2   7   9        2.83        2.73      0.12 o 
   3   7   9        2.05        1.72      0.17 o 
  -2   8   9        3.29        2.97      0.14 o 
  -1   8   9        2.13        2.43      0.12 o 
   0   8   9       13.99       14.02      0.76 o 
   1   8   9        8.52        8.23      0.18 o 
   2   8   9       13.58       14.01      0.42 o 
  -5   0  10        6.99        6.61      0.60 o 
  -4   0  10       16.20       17.61      0.75 o 
  -3   0  10        0.64        0.47      0.06 o 
  -2   0  10        0.02        0.20      0.14 o 
  -1   0  10       10.66       10.90      0.57 o 
   0   0  10        9.37       10.39      0.52 o 
   1   0  10       31.28       27.20      1.10 o 
   2   0  10        0.13        0.15      0.07 o 
   3   0  10       15.74       15.70      0.27 o 
   4   0  10        6.76        7.98      0.20 o 
   5   0  10       24.31       25.45      0.44 o 
  -5   1  10       10.97       13.21      0.57 o 
  -4   1  10       11.39       13.25      0.53 o 
  -3   1  10        2.25        2.42      0.13 o 
  -2   1  10        8.02        8.27      0.30 o 
  -1   1  10       16.13       17.62      0.97 o 
   0   1  10        5.84        5.66      0.32 o 
   1   1  10        8.33        7.01      0.14 o 
   2   1  10       24.01       22.40      0.38 o 
   3   1  10        9.63        9.22      0.12 o 
   4   1  10        5.28        4.20      0.12 o 
   5   1  10       28.56       27.59      0.79 o 
  -5   2  10        5.73        6.59      0.63 o 
  -4   2  10        0.23        0.36      0.07 o 
  -3   2  10       16.56       19.24      1.18 o 
  -2   2  10       14.49       15.45      0.56 o 
  -1   2  10       65.47       69.67      3.32 o 
   0   2  10       22.56       23.36      1.17 o 
   1   2  10       16.28       16.26      0.24 o 
   2   2  10       10.63       10.05      0.22 o 
   3   2  10        1.06        0.94      0.06 o 
   4   2  10       12.64       12.83      0.20 o 
   5   2  10        2.32        2.47      0.17 o 
  -5   3  10        2.44        3.05      0.12 o 
  -4   3  10       10.21        9.85      0.68 o 
  -3   3  10       42.14       45.87      2.56 o 
  -2   3  10       13.81       14.28      0.84 o 
  -1   3  10        3.53        2.23      0.07 o 
   0   3  10        1.37        1.35      0.06 o 
   1   3  10        4.06        3.24      0.09 o 
   2   3  10        7.17        7.05      0.14 o 
   3   3  10       15.58       15.38      0.31 o 
   4   3  10        1.78        1.62      0.10 o 
  -4   4  10       10.61       11.74      0.67 o 
  -3   4  10        2.35        2.01      0.09 o 
  -2   4  10       14.22       13.56      0.58 o 
  -1   4  10        6.75        7.34      0.33 o 
   0   4  10       20.94       19.77      0.87 o 
   1   4  10        9.39        8.88      0.15 o 
   2   4  10       23.47       21.94      0.29 o 
   3   4  10       14.60       14.22      0.37 o 
   4   4  10        7.90        7.89      0.36 o 
  -4   5  10        1.39        1.55      0.15 o 
  -3   5  10        4.19        4.15      0.44 o 
  -2   5  10        8.49        9.69      0.61 o 
  -1   5  10       40.48       41.34      2.16 o 
   0   5  10       10.54       10.14      0.48 o 
   1   5  10       25.99       23.38      0.48 o 
   2   5  10        8.70        7.65      0.28 o 
   3   5  10        0.94        1.11      0.07 o 
   4   5  10        1.13        1.02      0.12 o 
  -3   6  10        1.13        1.16      0.10 o 
  -2   6  10        2.35        2.50      0.11 o 
  -1   6  10        4.36        4.71      0.33 o 
   0   6  10       13.51       13.18      0.50 o 
   1   6  10       13.17       12.51      0.26 o 
   2   6  10       12.89       13.13      0.26 o 
   3   6  10        4.80        4.75      0.28 o 
  -2   7  10        8.28        7.39      0.28 o 
  -1   7  10        7.64        8.06      0.34 o 
   0   7  10       24.14       23.26      0.65 o 
   1   7  10       19.36       19.50      0.79 o 
   2   7  10        5.96        6.07      0.29 o 
  -4   0  11        9.27       10.89      0.65 o 
  -3   0  11        0.16        0.13      0.09 o 
  -2   0  11        6.13        5.96      0.39 o 
  -1   0  11       39.04       43.12      3.90 o 
   0   0  11       13.71       12.32      0.67 o 
   1   0  11        0.02       -0.03      0.08 o 
   2   0  11        5.61        5.91      0.31 o 
   3   0  11        0.11       -0.02      0.10 o 
   4   0  11        0.85        0.45      0.11 o 
  -4   1  11        7.17        7.39      0.39 o 
  -3   1  11       12.06       14.07      0.74 o 
  -2   1  11       26.02       26.46      1.43 o 
  -1   1  11       44.52       48.87      3.02 o 
   0   1  11        0.16        0.12      0.06 o 
   1   1  11        6.34        6.34      0.26 o 
   2   1  11       14.54       13.82      0.33 o 
   3   1  11        1.56        1.75      0.08 o 
   4   1  11       16.54       16.96      0.22 o 
  -4   2  11        5.88        5.93      0.54 o 
  -3   2  11       10.20       11.30      0.86 o 
  -2   2  11       25.78       26.62      1.82 o 
  -1   2  11       20.34       20.37      1.01 o 
   0   2  11        5.71        5.52      0.25 o 
   1   2  11       11.90       11.63      0.39 o 
   2   2  11        9.31        9.48      0.17 o 
   3   2  11       10.15       11.88      0.28 o 
   4   2  11        8.07        8.89      0.19 o 
  -4   3  11        6.95        7.61      0.66 o 
  -3   3  11       10.55       12.08      0.89 o 
  -2   3  11        1.04        0.84      0.09 o 
  -1   3  11        9.35        8.74      0.41 o 
   0   3  11        3.39        2.91      0.11 o 
   1   3  11       20.15       19.48      0.68 o 
   2   3  11       12.89       12.56      0.34 o 
   3   3  11        1.20        1.00      0.08 o 
   4   3  11        8.05        7.70      0.22 o 
  -3   4  11       13.49       14.61      0.97 o 
  -2   4  11       10.44       10.57      0.53 o 
  -1   4  11       12.23       12.58      0.61 o 
   0   4  11       19.71       19.12      0.61 o 
   1   4  11       15.36       14.50      0.31 o 
   2   4  11        2.90        2.71      0.12 o 
   3   4  11        0.21        0.16      0.07 o 
  -3   5  11       24.55       24.61      1.55 o 
  -2   5  11        9.46       10.31      0.42 o 
  -1   5  11        0.97        1.25      0.08 o 
   0   5  11        7.86        7.68      0.24 o 
   1   5  11       14.56       14.13      0.27 o 
   2   5  11        0.50        0.44      0.07 o 
  -2   6  11       22.91       22.44      1.25 o 
  -1   6  11       17.20       17.08      0.97 o 
   0   6  11       21.95       22.76      0.81 o 
   1   6  11       19.11       19.61      0.68 o 
  -3   0  12        1.30        1.04      0.11 o 
  -2   0  12        5.69        6.01      0.39 o 
  -1   0  12        4.72        5.16      0.56 o 
   0   0  12        4.89        4.60      0.33 o 
   1   0  12        3.46        2.79      0.18 o 
   2   0  12       11.13        8.73      0.42 o 
   3   0  12        0.12       -0.04      0.11 o 
  -3   1  12        3.11        3.10      0.14 o 
  -2   1  12       21.76       24.39      2.32 o 
  -1   1  12        4.09        3.44      0.11 o 
   0   1  12        4.15        4.01      0.12 o 
   1   1  12        2.31        2.34      0.11 o 
   2   1  12       11.91       11.50      0.32 o 
   3   1  12        4.71        5.18      0.19 o 
  -3   2  12        4.68        4.64      0.16 o 
  -2   2  12       25.71       27.91      1.94 o 
  -1   2  12        7.96        8.46      0.51 o 
   0   2  12       10.09       10.79      0.46 o 
   1   2  12        5.28        5.40      0.14 o 
   2   2  12        3.34        3.16      0.12 o 
   3   2  12        3.15        3.63      0.19 o 
  -2   3  12        6.71        6.76      0.36 o 
  -1   3  12       14.02       14.01      0.82 o 
   0   3  12        2.31        1.94      0.11 o 
   1   3  12        2.93        2.55      0.15 o 
   2   3  12        1.61        1.63      0.11 o 
  -2   4  12        1.52        1.28      0.10 o 
  -1   4  12        1.73        1.45      0.08 o 
   0   4  12        1.04        0.72      0.08 o 
   1   4  12       17.19       16.85      0.60 o 
   2   4  12        2.49        2.30      0.14 o 
   0   5  12       14.20       14.25      0.46 o 
  -1   0  13        0.14        0.08      0.10 o 
   0   0  13        7.23        7.47      0.57 o 
   1   0  13       10.35        9.69      0.48 o 
  -1   1  13        6.46        6.05      0.22 o 
   0   1  13        7.88        8.52      0.32 o 
   1   1  13        0.98        0.97      0.08 o 
  -1   2  13       15.68       14.98      0.65 o 
   0   2  13       10.27       10.71      0.28 o 
                                                 
